# Supplementary material for: Crabs Eriocheir japonica and Paralithodes camtschaticus Are a Rich Source of Lipid Molecular Species with High Nutritional Value
Source: Foods. 2023 Sep 7;12(18):3359. doi: 10.3390/foods12183359 (PMC10527590; doi:10.3390/foods12183359)
Supplement: Supplementary file 1 [file foods-12-03359-s001.zip]

Archive with 1 entries (1 files):
- foods-2547106-supplementary.pdf
